# Supplementary material for: Unveiling IL-33/ST2 Pathway Unbalance in Cardiac Remodeling Due to Obesity in Zucker Fatty Rats
Source: Int J Mol Sci. 2023 Jan 19;24(3):1991. doi: 10.3390/ijms24031991 (PMC9916239; doi:10.3390/ijms24031991)
Supplement: Supplementary file 1 [file ijms-24-01991-s001.zip]

Archive with 1 entries (1 files):
- ijms-2092282-supplementary.pdf
